# Supplementary material for: The high-sensitivity C-reactive protein-to-high-density lipoprotein cholesterol ratio as a novel composite biomarker for predicting 28-day all-cause mortality in sepsis: a retrospective cohort study
Source: Front Med (Lausanne). 2026 Feb 19;13:1791886. doi: 10.3389/fmed.2026.1791886 (PMC12960522; doi:10.3389/fmed.2026.1791886)
Supplement: Supplementary file 1 [file Table_1.XLSX]

## Sheet: Sensitivity analysis
			Table S1. Sensitivity analysis of the association between HCHR quartiles and 28-day mortality by excluding lipid-related covariates (TG and LDL-C).
Model 1	Excluding age>35		Exposure	Model 1 (fully adjusted)		Model 2 (ExcludingTG and LDL-C)
Model 2	Excluding pre-pregnancy BMI ≥24		RC quartile	OR (95% CI)	P-value	OR (95% CI)	P-value
Model 3	Excluding prior abortion		Q1	Ref(1.00)		Ref(1.00)
Model 4	Excluding antenatal comorbidities		Q2	1.25 (0.76–2.08)	0.383	1.17 (0.72–1.91)	0.533
Model 5	Excluding pregnancy complications		Q3	2.40 (1.43–4.03)	<0.001	2.15 (1.31–3.54)	0.003
			Q4	6.06 (3.47–10.57)	<0.001	5.40 (3.19–9.14)	<0.001
			Model 1: Adjusted for age, gender, diabetes, Chronic pulmonary disease, mechanical ventilation, MAP, neutrophils lymphocytes, monocytes, albumin, creatinine, TG, LDL-C, lactate.
			Model 1: Adjusted for age, gender, diabetes, Chronic pulmonary disease, mechanical ventilation, MAP, neutrophils lymphocytes, monocytes, albumin, creatinine, lactate.
